# Supplementary material for: How internet use has transformed educational expectations in Chinese families
Source: PLoS One. 2025 Apr 29;20(4):e0321185. doi: 10.1371/journal.pone.0321185 (PMC12040204; doi:10.1371/journal.pone.0321185)
Supplement: S1 File — (DO) [file pone.0321185.s001.do]

cd C:\Users\李子\Desktop\互联网使用是否提升了家长对子女的教育期望？——来自中国的证据
sysdir set PLUS "C:\Soft\ado\plus"
sysdir set PERSONAL "C:\Soft\ado\personal"
sysdir set OLDPLACE "C:\Soft\ado\oldplace"


*设置面板
xtset id year 
drop if 家庭中孩子数量==0 
drop if members<2 
drop if 家长年纪<19
drop if year==.

gen bacholar =1 if 期望的受教育年限>15
replace bacholar=0 if bacholar==.

gen master =1 if 期望的受教育年限>18
replace master=0 if master==.

gen doctor =1 if 期望的受教育年限>22
replace doctor=0 if doctor==.

gen save=ln(您家现金及存款总额万元)
gen lnincome=ln(收入水平)

gen child1=1 if 家庭中孩子数量==1
replace child1=0 if child1==. //独生子女

egen province= group(pro) 
gen internetuse2= 1 if internettime>0
replace internetuse2=0 if internetuse2==.

rename 孩子性别 child_gender
rename 孩子年纪 child_age
rename 家长性别 parent_gender
rename 家长年纪 parent_age
rename 家长户口  household
rename 收入水平 income
rename 业余时上网时间 internettime

drop if internettime==.
drop if child_gender==.
drop if child_age==.
drop if parent_gender==.
drop if parent_age==.
drop if household==.
drop if income==.
drop if liveplace==.
drop if members==.


*设置宏变量
drop if year!=2018
global dvar child_gender child_age parent_gender  parent_age  household income  liveplace members i.area  
global dvar 孩子性别 孩子年纪 家长性别   i.year

*基准回归
logit bacholar internettime   i.area, r nolog
logit bacholar internettime child_gender child_age parent_gender  parent_age i.area, r nolog
logit bacholar internettime $dvar  , r nolog 
logit bacholar internettime $dvar  , r nolog or

outreg2 using table2.doc ,dec(4)

*稳健性检验
logit bacholar internetuse2 $dvar , r nolog 
logit bacholar 是否电脑上网 $dvar, r nolog
logit bacholar 是否手机上网 $dvar, r nolog
logit master   internettime $dvar, r nolog 
cloglog master internettime $dvar,  nolog 
logit   bacholar placo   $dvar ,  r nolog

outreg2 using table3.doc, dec(4)

set seed 10101
gen ranorder=runiform()
sort ranorder
 psmatch2 internetuse2 child_gender child_age parent_gender  parent_age  household income  liveplace members, outcome(internettime) logit n(1) ties ate common odds  quietly //
pstest child_gender child_age parent_gender  parent_age  household income  liveplace members ,both graph

psmatch2 internetuse2 child_gender child_age parent_gender  parent_age  household income  liveplace members, outcome(internettime) radius cal(0.06) ate ties logit common quietly //半径匹配

psmatch2 internetuse2 child_gender child_age parent_gender  parent_age  household income  liveplace members, outcome(internettime) kernel ate ties logit common quietly //核匹配

logit bacholar internettime $dvar if _weight!=. , r nolog 

*使用方式检验
logit bacholar 上网学习  $dvar , r nolog 
logit bacholar 上网工作  $dvar , r nolog 
logit bacholar 上网商业  $dvar , r nolog 
logit bacholar 上网社交  $dvar , r nolog 
logit bacholar 上网娱乐  $dvar , r nolog 

outreg2 using aim.doc ,dec(4)

*内生性检验
gen computer = 年家中是否拥有电脑
ivprobit bacholar (internettime = 年家中是否拥有电脑) $dvar  , first twostep  
ivprobit bacholar (internettime = 年家中是否拥有电脑) $dvar  ,  nolog

*机制检验【如果互联网使用】

logit bacholar internettime  $dvar if liveplace==1,  nolog
estimates store m1
logit bacholar internettime  $dvar if liveplace==0 ,  nolog
estimates store m2
suest m1  m2
test internettime


logit bacholar internettime $dvar if parent_gender==1,  nolog
estimates store m3
logit bacholar internettime $dvar if parent_gender==0 , nolog
estimates store m4
suest m3  m4
test internettime

logit bacholar internettime $dvar if  household==1,  nolog
estimates store m5
logit bacholar internettime $dvar if household==0 ,  nolog
estimates store m6
suest m5  m6
test internettime

logit bacholar internettime $dvar if  child_age<8,  nolog
estimates store m7
logit bacholar internettime $dvar if child_age>7 & child_age<14 ,  nolog
estimates store m8
logit bacholar internettime $dvar if child_age>13 & child_age<19 ,  nolog
estimates store m9
suest m7  m8 m9
test internettime

*渠道检验
g interaction1= ln(1+ 人情支出)


reg interaction1 internettime   ,r
reg interaction1 internettime  $dvar ,r

logit bacholar interaction1   ,r
logit bacholar interaction1   $dvar ,r


logit bacholar interaction1 internettime $dvar  , r nolog 
